# Supplementary material for: Gender associated muscle-tendon adaptations to resistance training
Source: PLoS One. 2018 May 22;13(5):e0197852. doi: 10.1371/journal.pone.0197852 (PMC5963774; doi:10.1371/journal.pone.0197852)
Supplement: S1 File — (XLSX) [file pone.0197852.s001.xlsx]

## Sheet: Sheet1
Males
PCSA	wk0	wk8	% change		Strength	wk0	wk8	% change		TGF-B1	wk0	wk8	% change		IGF-1	wk0	wk8	% change		Tendon CSA	Week 0			Week 8						PTL	radius 25	radius 50	radius 75	cone 1	cone 2	T Vol	PTL	radius 25	radius 50	radius 75	cone 1	cone 2	T Vol			Ten K	0.1	0.2	0.3
																					25	50	75	25	50	75										Week 0							Week 8			Week 0
1	61.592	69.3332	0.125686		1	242	215.6	-0.109091		1	1280	1440	0.125		1	445	410	-0.0786517		1	70	73	82	73	74	86	0.0428571	0.0136986	0.0487805	57	4.72035	4.82044	5.10895	2.72162	3.0674	5.78902	56	4.82044	4.85334	5.23208	2.76864	3.1598	5.92843	0.0240829		1	1045.78	1041.5	1030.9
3	50.9679	77.0385	0.51151		3	244.2	261.8	0.0720721		3	3880	1320	-0.659794		3	352	466	0.323864		3	60	58	67	62	58	70	0.0333333	0	0.0447761	55	4.37019	4.29674	4.61809	1.99815	2.20238	4.20053	55	4.44243	4.29674	4.72035	2.03598	2.28312	4.31909	0.0282259		3	1105.72	1078.17	1050.08
12	76.8801	70.1676	-0.0873115		12	220	268.4	0.22		12	1800	1800	0		12	482	307	-0.363071		12	74	77	83	75	75	82	0.0135135	-0.025974	-0.0120482	57	4.85334	4.95074	5.14001	2.93398	3.19238	6.12636	56	4.88603	4.88603	5.10895	2.84232	3.05949	5.90182	-0.0366523		12	643.345	633.85	635.148
14	66.1097	72.855	0.102033		14	169.4	246.4	0.454545		14	6520	2520	-0.613497		14	340	440	0.294118		14	62	66	72	62	69	74	0	0.0454545	0.0277778	56	4.44243	4.5835	4.78731	2.29973	2.55765	4.85739	56	4.44243	4.68651	4.85334	2.38467	2.68208	5.06676	0.0431029		14	1318.34	1305.7	1283.28
18	72.8268	100	0.37312		18	358	281	-0.215084		18	14960	11200	-0.251337		18	452	498	0.10177		18	84	88	90	86	91	96	0.0238095	0.0340909	0.0666667	58	5.17088	5.29257	5.35237	3.58095	3.74516	7.32611	58	5.23208	5.38203	5.52791	3.73151	4.02804	7.75955	0.0591632		18	2446.62	2391.74	2293.55
9	88.958	102.104	0.147777		9	212	217	0.0235849		9	6090	7900.59	0.297306		9	342	378	0.105263		9	90	102	107	101	98	107	0.122222	-0.0392157	0	50	5.35237	5.69804	5.83602	3.63246	4.05569	7.68815	51	5.67004	5.58519	5.83602	3.82052	4.04572	7.86624	0.023164		9	707.908	858.893	82
12	73.3611	78.5927	0.0713132		12	236	289	0.224576		12	3730	4381.97	0.174791		12	366	507	0.385246		12	76	96	60	75	100	76	-0.0131579	0.0416667	0.266667	56	4.91849	5.52791	4.37019	3.51893	2.74651	6.26544	56	4.88603	5.6419	4.91849	3.61715	3.38636	7.0035	0.1178		12	613.583	822.788	991
16	74.8697	124.107	0.657639		16	105	252	1.4		16	7040	3919.42	-0.443264		16	357	440	0.232493		16	67	67	77	93	92	78	0.38806	0.373134	0.012987	55	4.61809	4.61809	4.95074	2.38896	2.67756	5.06652	55	5.44085	5.41152	4.98279	3.73119	3.23737	6.96857	0.375416		16	991.146	1045.53	1097
AVG	70.6957	86.7747	0.237721		AVG	223.325	253.9	0.258825		AVG	5662.5	4310.25	-0.171349		AVG	392	430.75	0.125129		AVG	72.875	78.375	79.75	78.375	82.125	83.625	0.0763297	0.0553569	0.0569508	55.5	4.80577	4.9735	5.02046	2.88435	3.03059	5.91494	55.375	4.97754	5.09291	5.14749	3.1165	3.23525	6.35174	0.0792877		AVG	1109.06	1147.27	1057.87
SD	11.3006	19.7813	0.251287		SD	71.8436	27.0646	0.506167		SD	4314.36	3529.54	0.372452		SD	57.5872	65.7674	0.247284		SD	10.3846	15.5374	14.5578	13.9994	15.2075	12.3974	0.132444	0.13206	0.0887036	2.44949	0.340443	0.492006	0.453778	0.637976	0.621508	1.20098	1.99553	0.442897	0.482266	0.373396	0.697102	0.604429	1.26747	0.127131		SD	594.509	541.449	622.841
SEM	3.99536	6.99373	0.0888434		SEM	25.4006	9.56877	0.178957		SEM	1525.36	1247.88	-0.13		SEM	20.3602	23.2523	0.0874281		SEM	3.6715	5.4933	5.14695	4.94952	5.37666	4.38316	0.0468259	0.0466902	0.0313614	0.866025	0.120365	0.17395	0.160435	0.225559	0.219736	0.424612	0.705527	0.156588	0.170507	0.132016	0.246463	0.213698	0.448118	0.0449476		SEM	210.191	191.431	220.207
Females
PCSA	wk0	wk8	% change		Strength	wk0	wk8	% change		TGF-B1	wk0	wk8	% change		IGF-1			% change		Tendon CSA	25	50	75	25	50	75				PTL	radius 25	radius 50	radius 75	cone 1	cone 2	T Vol	PTL	radius 25	radius 50	radius 75	cone 1	cone 2	T Vol			Ten K
1	36.3172	58.3525	0.606746		1	195.8	231	0.179775		1	3120	6240	1		1	341	355	0.0207715		1	59	66	63	62	66	62	0.0508475	0	-0.015873	51	4.33362	4.5835	4.47812	2.03671	2.09003	4.12673	51	4.44243	4.5835	4.44243	2.0944	2.06342	4.15782	0.00753304		1	577.853	565.327	552.657
2	34.9651	35.2081	0.00695052		2	116.6	140.8	0.207547		2	5600	2960	-0.471429		2	337	344	0.139241		2	55	56	58	57	57	57	0.0363636	0.0178571	-0.0172414	46	4.18414	4.22201	4.29674	1.5465	1.60681	3.1533	46	4.25954	4.25954	4.25954	1.60067	1.60067	3.20135	0.0152361		2	645.517	632.57	619.608
6	32.6146	43.1513	0.323065		6	169.4	189.2	0.116883		6	3080	2400	-0.220779		6	316	360	0.0703297		6	61	65	60	63	66	69	0.0327869	0.0153846	0.15	50	4.40646	4.54864	4.37019	2.0095	1.9536	3.9631	50	4.47812	4.5835	4.68651	2.07197	2.20547	4.27744	0.0793175		6	373.192	372.328	371.48
10	31.0673	33.6335	0.0826014		10	149.6	187	0.25		10	5960	8760	0.469799		10	455	487	0.179592		10	58	59	56	60	59	59	0.0344828	0	0.0535714	46	4.29674	4.33362	4.22201	1.66174	1.60973	3.27146	46	4.37019	4.33362	4.33362	1.69411	1.67797	3.37208	0.030755		10	898	896	895
5	42.4413	73.1699	0.724024		5	151	193	0.278146		5	4970	6393.66	0.28645		5	490	578	0.0974359		5	66	71	68	76	73	66	0.151515	0.028169	-0.0294118	47	4.5835	4.75395	4.65243	2.12212	2.13528	4.2574	47	4.91849	4.82044	4.5835	2.35101	2.11786	4.46888	0.0496713		5	513.587	628.443	724.097
6	42.5825	60.5731	0.422487		6	130	151	0.161538		6	4800	8173.99	0.702916		6	390	428	0.63285		6	65	71	67	68	74	70	0.0461538	0.0422535	0.0447761	46	4.54864	4.75395	4.61809	2.10397	2.1099	4.21387	47	4.65243	4.85334	4.72035	2.23264	2.23805	4.47069	0.0609473		6	533.036	557.681	581.504
14	52.9049	68.9205	0.302724		14	153	170	0.111111		14	2640	3548.71	0.344209		14	414	676	0.51		14	98	92	55	96	94	84	-0.0204082	0.0217391	0.527273	46	5.58519	5.41152	4.18414	3.21406	2.05864	5.27271	46	5.52791	5.47002	5.17088	3.23435	2.91194	6.14629	0.165679		14	1039.33	977.951	917.412
15	46.8289	44.4309	-0.0512088		15	93	156	0.677419		15	7560	3662.67	-0.51552		15	300	453	0.209662		15	63	79	73	77	75	84	0.222222	-0.0506329	0.150685	46	4.47812	5.01463	4.82044	2.21068	2.35219	4.56288	46	4.95074	4.88603	5.17088	2.3698	2.5641	4.93389	0.0813117		15	355.52	361.14	366.649
AVG	39.9652	52.18	0.302174		AVG	144.8	177.25	0.247803		AVG	4716.25	5267.38	0.199456		AVG	380.375	460.125	0.232485		AVG	65.625	69.875	62.5	69.875	70.5	68.875	0.0692455	0.00934631	0.107972	47.25	4.55205	4.70273	4.45527	2.11316	1.98952	4.10268	47.375	4.69998	4.72375	4.67096	2.20612	2.17244	4.37855	0.0613064		AVG	617.005	623.93	628.551
SD	7.55022	15.1325	0.279255		SD	31.6959	29.0241	0.183229		SD	1691.25	2447.63	0.552116		SD	68.5001	117.633	0.237374		SD	13.585	11.4946	6.39196	12.8	11.6251	10.3708	0.0781012	0.0279588	0.183711	2.05287	0.438063	0.379887	0.226634	0.501874	0.260261	0.679217	1.99553	0.416903	0.381057	0.347535	0.50213	0.429605	0.91867	0.0502867		SD	240.603	220.27	209.181
SEM	2.66941	5.35014	0.0987314		SEM	11.2062	10.2616	0.0647813		SEM	597.949	865.366	0.195202		SEM	24.2185	41.5896	0.0897191		SEM	4.80304	4.06394	2.2599	4.52547	4.11009	3.66663	0.0276129	0.00988494	0.0649515	0.7258	0.154879	0.13431	0.0801274	0.177439	0.0920163	0.240139	0.705527	0.147397	0.134724	0.122872	0.17753	0.151888	0.324799	0.017779		SEM	85.0659	77.8773	73.9566
Males	Females		PCSA								TGFB-1						Pre-Training							Ten CSA																T Vol						Ten K	0.1	0.2	0.3
																	Post-Training																													Week 0
																																														1	0.180932	0.188671	0.207681
																																														3	0.276994	0.318897	0.264668
																																														12	0.268371	0.325236	0.371334
																																														14	0.341082	0.350997	0.370705
																																														18	-0.132846	-0.109976	-0.0688627
																																														9	0.121554	0.163422	0.23
																																														12	0.686318	0.499217	0.427111
																																														16	0.290921	0.328768	0.36051
																																														AVG	0.254166	0.258154	0.270393
																																														SD	0.22963	0.180961	0.157491
																																														SEM	0.0811866	0.0639794	0.0556816
																																														Ten K
																																														1	0.375782	0.339048	0.295559
																																														2	0.415919	0.418025	0.313733
			Strength								IGF-1																																			6	0.93466	0.863947	0.787446
																																														10	0.564588	0.491071	0.406704
																																														5	0.678025	0.625978	0.606004
																																														6	0.400141	0.34616	0.298536
																																														14	0.689507	0.686464	0.676679
																																														15	2.04283	1.84163	1.64469
																																														AVG	0.762682	0.70154	0.628669
																																														SD	0.55052	0.494901	0.451778
																																														SEM	0.194638	0.174974	0.159728
																																															0.03	0.032
[truncated: 46 more columns]

## Sheet: correlations
			Baesline K	TGFB1
			1280	1008
			3880	964
			1800	621
			6520	1204
			14960	1650
			6090	1121
			3730	1279
			7040	1210
			3120	517
			5600	581
			3080	369
			5960	891
			4970	897
			4800	634
			2640	686
			7560	380

## Sheet: Figs
													0.1	0.2	0.3	0.4	0.5	0.6	0.7	0.8	0.9	1	AVG K	%Change			0.1	0.2	0.3	0.4	0.5	0.6	0.7	0.8	0.9	1
												Week 8															-0.137813	-0.0921496	-0.0594082	-0.0308951	-0.00492568	0.0179949	0.0436876	0.071824	0.0892768	0.102408
												1	1235	1238	1245	1257	1263	1270	1270	1279	1289	1202	1254.8	0.245235	0.245235
												3	1412	1422	1328	1229	1128	1008	979	967	875	840.771	1118.88	0.16084	0.16084		0.167272	0.146157	0.110472	0.0809578	0.0326331	-0.0110595	-0.0591647	-0.0974609	-0.147291	-0.222516
												12	816	840	871	912	955	993	1028	1064	1086	1096	966.1	0.555925	0.555925
												14	1768	1764	1759	1750	1743	1736	1729	1719	1706	1695	1736.9	0.442609	0.442609
												18	2121.59	2128.71	2135.61	2141.78	2148.59	2155.72	2162.23	2168.83	2175.4	2183.46	2152.19	0.30451	0.30451
												9	793.958	999.255	1166.66	1314.74	1448.95	1574.84	1686.03	1786.63	1890.9	1989.01	1465.1	0.306862	0.306862
												12	1034.7	1233.54	1414.27	1564.55	1706.73	1849.59	1961.42	2091.74	2191.86	2294.2	1734.26	0.35591	0.35591
												16	1279.49	1389.27	1492.48	1588.88	1679.77	1763.97	1847.16	1928.02	2001.81	2074.86	1704.57	0.409241	0.409241
												AVG	1307.59	1376.85	1426.5	1469.74	1509.13	1543.89	1582.86	1625.53	1652	1671.91	1516.6	0.347641	0.347641
												SD	458.49	411.959	384.826	376.39	386.982	417.435	439.356	464.109	507.601	554.933	390.539	0.122573	0.122573
												SEM	162.101	145.649	136.056	133.074	136.819	147.586	155.336	164.087	179.464	196.198	138.076	0.0433361	0.0433361
												Ten K
												1	795	757	716	674	627	576	528	466	453	444	603.6	0.167776	0.167776
												2	914	897	814	775	697	632	620	615	567	528	705.9	0.214536	0.214536
												6	722	694	664	632	598	567	527	493	452	407	575.6	0.559149	0.559149
												10	1405	1336	1259	1183	1095	1011	910	900	876.209	744.346	1071.96	0.202958	0.202958
												5	861.812	1021.83	1162.9	1293.6	1405.29	1520.8	1613.93	1709.52	1812.04	1887.3	1428.9	0.592765	0.592765
												6	746.326	750.728	755.104	759.455	764.009	768.619	772.539	777.111	781.175	785.347	766.041	0.208194	0.208194
												14	1755.96	1649.28	1538.21	1443.98	1305.14	1177.37	1013.68	845.16	619.097	380	1172.79	0.710225	0.710225
												15	1081.79	1026.23	969.671	908.437	835.17	763.817	690.146	597.79	489.508	340.316	770.287	1.02706	1.02706
												AVG	1035.24	1016.51	984.86	958.684	915.826	877.076	834.412	800.448	756.254	689.538	886.884	0.460333	0.460333
												SD	366.918	329.258	309.491	307.461	312.848	336.779	359.465	400.127	453.56	511.412	304.227	0.313222	0.313222
												SEM	129.725	116.41	109.422	108.704	110.608	119.069	127.09	141.466	160.358	180.811	107.56	0.110741	0.110741
