# Supplementary material for: Gender associated muscle-tendon adaptations to resistance training
Source: PLoS One. 2018 May 22;13(5):e0197852. doi: 10.1371/journal.pone.0197852 (PMC5963774; doi:10.1371/journal.pone.0197852)
Supplement: S2 File — (XLSX) [file pone.0197852.s002.xlsx]

## Sheet: Correlations by gender
	r>	0.669	0.754	0.875
	p 2-tailed	0.1	0.05	0.01
	p 1-tailed	0.05	0.025	0.005
												%MVC												%MVC
Males	TGF-B1	wk0	wk8	% change		IGF-1	wk0	wk8	% change		Ten K	0.1	0.2	0.3	0.4	0.5	0.6	0.7	0.8	0.9	1	AVG K			0.1	0.2	0.3	0.4	0.5	0.6	0.7	0.8	0.9	1	AVG K	%Change
											Week 0													Week 8
	1	1280	1440	0.125		1	445	410	-0.0786517		1	1045.78	1041.5	1030.9	1025.95	1019.63	1005.18	992.205	983.167	973.015	959.489	1007.68		1	1235	1238	1245	1257	1263	1270	1270	1279	1289	1202	1254.8	0.245235
	3	3880	1320	-0.659794		3	352	466	0.323864		3	1105.72	1078.17	1050.08	1017.84	987.47	953.629	920.012	881.993	843.352	800.249	963.852		3	1412	1422	1328	1229	1128	1008	979	967	875	840.771	1118.88	0.16084
	12	1800	1800	0		12	482	307	-0.363071		12	643.345	633.85	635.148	629.804	626.266	621.044	616.717	608.892	602.275	591.827	620.917		12	816	840	871	912	955	993	1028	1064	1086	1096	966.1	0.555925
	14	6520	2520	-0.613497		14	340	440	0.294118		14	1318.34	1305.7	1283.28	1256.42	1230.14	1196.26	1162.85	1126.2	1096.99	1063.81	1204		14	1768	1764	1759	1750	1743	1736	1729	1719	1706	1695	1736.9	0.442609
	18	14960	11200	-0.251337		18	452	498	0.10177		18	2446.62	2391.74	2293.55	2146.73	1938.51	1657.32	1312.67	805.492	769	736.449	1649.81		18	2121.59	2128.71	2135.61	2141.78	2148.59	2155.72	2162.23	2168.83	2175.4	2183.46	2152.19	0.30451
	9	6090	7900.59	0.297306		9	342	378	0.105263		9	707.908	858.893	82	1095	1195	1290	1377	1460	1534	1611	1121.08		9	793.958	999.255	1166.66	1314.74	1448.95	1574.84	1686.03	1786.63	1890.9	1989.01	1465.1	0.306862
	12	3730	4381.97	0.174791		12	366	507	0.385246		12	613.583	822.788	991	1139	1274	1379	1512	1587	1688	1784	1279.04		12	1034.7	1233.54	1414.27	1564.55	1706.73	1849.59	1961.42	2091.74	2191.86	2294.2	1734.26	0.35591
	16	7040	3919.42	-0.443264		16	357	440	0.232493		16	991.146	1045.53	1097	1145	1192	1242	1281	1324	1366	1412	1209.57		16	1279.49	1389.27	1492.48	1588.88	1679.77	1763.97	1847.16	1928.02	2001.81	2074.86	1704.57	0.409241
	AVG	5662.5	4310.25	-0.171349		AVG	392	430.75	0.125129		AVG	1109.06	1147.27	1057.87	1181.97	1182.88	1168.05	1146.81	1097.09	1109.08	1119.85	1131.99		AVG	1307.59	1376.85	1426.5	1469.74	1509.13	1543.89	1582.86	1625.53	1652	1671.91	1516.6	0.347641
	SD	4314.36	3529.54	0.372452		SD	57.5872	65.7674	0.247284		SD	594.509	541.449	622.841	431.483	369.634	310.93	289.942	339.467	386.096	434.985	294.23		SD	458.49	411.959	384.826	376.39	386.982	417.435	439.356	464.109	507.601	554.933	390.539	0.122573
	SEM	1525.36	1247.88	-0.13		SEM	20.3602	23.2523	0.0874281		SEM	210.191	191.431	220.207	152.552	130.685	109.931	102.51	120.02	136.505	153.79	104.026		SEM	162.101	145.649	136.056	133.074	136.819	147.586	155.336	164.087	179.464	196.198	138.076	0.0433361
											correl with wk0 TGF	0.853328	0.895284	0.702429	0.931444	0.906678	0.801719	0.486809	-0.0387108	-0.0624307	-0.0739784	0.845462		correl with wk0 TGF	0.741181	0.80832	0.860278	0.8726	0.84467	0.782294	0.737013	0.683307	0.627232	0.598432	0.839137	-0.0785746
											correl with wk8 TGF	0.597187	0.678051	0.373529	0.800846	0.834185	0.810499	0.609594	0.165009	0.168005	0.176521	0.759652		correl with wk8 TGF	0.358541	0.464458	0.582748	0.673459	0.727488	0.745619	0.74812	0.736297	0.722045	0.713936	0.732155	-0.101507
											correl with %changeTGF	-0.402511	-0.336461	-0.471877	-0.192319	-0.098478	0.0261401	0.200507	0.311916	0.362447	0.400489	-0.118433		correl with %changeTGF	-0.629903	-0.573954	-0.44707	-0.296461	-0.141227	0.0117515	0.0905504	0.159158	0.236461	0.256663	-0.123551	0.078371
Females	TGF-B1	wk0	wk8	% change		IGF-1			% change		Ten K											AVG K		Ten K
	1	3120	6240	1		1	341	355	0.0207715		1	577.853	565.327	552.657	538.779	525.371	511.46	496.432	482.598	466.253	452.067	516.88		1	795	757	716	674	627	576	528	466	453	444	603.6	0.167776
	2	5600	2960	-0.471429		2	337	344	0.139241		2	645.517	632.57	619.608	603.923	590.019	575.458	558.535	545.558	526.624	514.282	581.209		2	914	897	814	775	697	632	620	615	567	528	705.9	0.214536
	6	3080	2400	-0.220779		6	316	360	0.0703297		6	373.192	372.328	371.48	370.514	369.719	368.762	367.79	367.002	366.025	364.946	369.176		6	722	694	664	632	598	567	527	493	452	407	575.6	0.559149
	10	5960	8760	0.469799		10	455	487	0.179592		10	898	896	895	893	892	891	889	887	886	884	891.1		10	1405	1336	1259	1183	1095	1011	910	900	876.209	744.346	1071.96	0.202958
	5	4970	6393.66	0.28645		5	490	578	0.0974359		5	513.587	628.443	724.097	809.178	886.733	956.346	1021.05	1090.47	1143.57	1197.75	897.122		5	861.812	1021.83	1162.9	1293.6	1405.29	1520.8	1613.93	1709.52	1812.04	1887.3	1428.9	0.592765
	6	4800	8173.99	0.702916		6	390	428	0.63285		6	533.036	557.681	581.504	604.532	626.782	647.472	668.617	687.736	707.192	725.83	634.038		6	746.326	750.728	755.104	759.455	764.009	768.619	772.539	777.111	781.175	785.347	766.041	0.208194
	14	2640	3548.71	0.344209		14	414	676	0.51		14	1039.33	977.951	917.412	849.919	773.865	684.754	596.732	492.915	336.616	188	685.749		14	1755.96	1649.28	1538.21	1443.98	1305.14	1177.37	1013.68	845.16	619.097	380	1172.79	0.710225
	15	7560	3662.67	-0.51552		15	300	453	0.209662		15	355.52	361.14	366.649	372.202	377.823	383.214	388.167	393.225	398.455	403.617	380.001		15	1081.79	1026.23	969.671	908.437	835.17	763.817	690.146	597.79	489.508	340.316	770.287	1.02706
	AVG	4716.25	5267.38	0.199456		AVG	380.375	460.125	0.232485		AVG	617.005	623.93	628.551	630.256	630.289	627.308	623.29	618.313	603.841	591.312	619.409		AVG	1035.24	1016.51	984.86	958.684	915.826	877.076	834.412	800.448	756.254	689.538	886.884	0.460333
	SD	1691.25	2447.63	0.552116		SD	68.5001	117.633	0.237374		SD	240.603	220.27	209.181	204.618	206.725	215.155	230.658	254.446	287.014	326.45	202.647		SD	366.918	329.258	309.491	307.461	312.848	336.779	359.465	400.127	453.56	511.412	304.227	0.313222
	SEM	597.949	865.366	0.195202		SEM	24.2185	41.5896	0.0897191		SEM	85.0659	77.8773	73.9566	72.3435	73.0885	76.0689	81.5501	89.9603	101.475	115.417	71.6464		SEM	129.725	116.41	109.422	108.704	110.608	119.069	127.09	141.466	160.358	180.811	107.56	0.110741
											correl with wk0 TGF	-0.287036	-0.243697	-0.185329	-0.112338	-0.0275904	0.0635523	0.141006	0.213659	0.2966	0.351221	0.0543551		correl with wk0 TGF	-0.0422321	-0.0188214	-0.00600503	0.00644026	0.0227746	0.0367783	0.072094	0.117465	0.141548	0.122419	0.0649723	0.235498
											correl with wk8 TGF	0.220717	0.323405	0.421106	0.512736	0.589822	0.648734	0.680512	0.689337	0.693208	0.676179	0.656768		correl with wk8 TGF	-0.0179379	0.0344465	0.116227	0.173092	0.248396	0.295472	0.318842	0.369961	0.432173	0.439999	0.313861	-0.525906
											correl with %changeTGF	0.349258	0.390867	0.419323	0.434405	0.431954	0.413205	0.384516	0.342915	0.293014	0.246307	0.427039		correl with %changeTGF	0.0219396	0.0358586	0.0828641	0.107938	0.147016	0.165756	0.153987	0.149694	0.182406	0.203729	0.158657	-0.549222

## Sheet: pooled population correlations
	r>	0.441	0.514	0.641
	p 2-tailed	0.1	0.05	0.01
	p 1-tailed	0.05	0.025	0.005
												%MVC												%MVC
Males	TGF-B1	wk0	wk8	% change		IGF-1	wk0	wk8	% change		Ten K	0.1	0.2	0.3	0.4	0.5	0.6	0.7	0.8	0.9	1	AVG K			0.1	0.2	0.3	0.4	0.5	0.6	0.7	0.8	0.9	1	AVG K	%avg change
Males											Week 0													Week 8
Males	1	1280	1440	0.125		1	445	410	-0.0786517		1	1045.78	1041.5	1030.9	1025.95	1019.63	1005.18	992.205	983.167	973.015	959.489	1007.68		1	1235	1238	1245	1257	1263	1270	1270	1279	1289	1202	1254.8	0.245235
Males	3	3880	1320	-0.659794		3	352	466	0.323864		3	1105.72	1078.17	1050.08	1017.84	987.47	953.629	920.012	881.993	843.352	800.249	963.852		3	1412	1422	1328	1229	1128	1008	979	967	875	840.771	1118.88	0.16084
Males	12	1800	1800	0		12	482	307	-0.363071		12	643.345	633.85	635.148	629.804	626.266	621.044	616.717	608.892	602.275	591.827	620.917		12	816	840	871	912	955	993	1028	1064	1086	1096	966.1	0.555925
Males	14	6520	2520	-0.613497		14	340	440	0.294118		14	1318.34	1305.7	1283.28	1256.42	1230.14	1196.26	1162.85	1126.2	1096.99	1063.81	1204		14	1768	1764	1759	1750	1743	1736	1729	1719	1706	1695	1736.9	0.442609
Males	18	14960	11200	-0.251337		18	452	498	0.10177		18	2446.62	2391.74	2293.55	2146.73	1938.51	1657.32	1312.67	805.492	769	736.449	1649.81		18	2121.59	2128.71	2135.61	2141.78	2148.59	2155.72	2162.23	2168.83	2175.4	2183.46	2152.19	0.30451
Males	9	6090	7900.59	0.297306		9	342	378	0.105263		9	707.908	858.893	82	1095	1195	1290	1377	1460	1534	1611	1121.08		9	793.958	999.255	1166.66	1314.74	1448.95	1574.84	1686.03	1786.63	1890.9	1989.01	1465.1	0.306862
Males	12	3730	4381.97	0.174791		12	366	507	0.385246		12	613.583	822.788	991	1139	1274	1379	1512	1587	1688	1784	1279.04		12	1034.7	1233.54	1414.27	1564.55	1706.73	1849.59	1961.42	2091.74	2191.86	2294.2	1734.26	0.35591
Males	16	7040	3919.42	-0.443264		16	357	440	0.232493		16	991.146	1045.53	1097	1145	1192	1242	1281	1324	1366	1412	1209.57		16	1279.49	1389.27	1492.48	1588.88	1679.77	1763.97	1847.16	1928.02	2001.81	2074.86	1704.57	0.409241
Females	1	3120	6240	1		1	341	355	0.0410557		1	577.853	565.327	552.657	538.779	525.371	511.46	496.432	482.598	466.253	452.067	516.88		1	795	757	716	674	627	576	528	466	453	444	603.6	0.167776
Females	2	5600	2960	-0.471429		2	337	344	0.0207715		2	645.517	632.57	619.608	603.923	590.019	575.458	558.535	545.558	526.624	514.282	581.209		2	914	897	814	775	697	632	620	615	567	528	705.9	0.214536
Females	6	3080	2400	-0.220779		6	316	360	0.139241		6	373.192	372.328	371.48	370.514	369.719	368.762	367.79	367.002	366.025	364.946	369.176		6	722	694	664	632	598	567	527	493	452	407	575.6	0.559149
Females	10	5960	8760	0.469799		10	455	487	0.0703297		10	898	896	895	893	892	891	889	887	886	884	891.1		10	1405	1336	1259	1183	1095	1011	910	900	876.209	744.346	1071.96	0.202958
Females	5	4970	6393.66	0.28645		5	490	578	0.179592		5	513.587	628.443	724.097	809.178	886.733	956.346	1021.05	1090.47	1143.57	1197.75	897.122		5	861.812	1021.83	1162.9	1293.6	1405.29	1520.8	1613.93	1709.52	1812.04	1887.3	1428.9	0.592765
Females	6	4800	8173.99	0.702916		6	390	428	0.0974359		6	533.036	557.681	581.504	604.532	626.782	647.472	668.617	687.736	707.192	725.83	634.038		6	746.326	750.728	755.104	759.455	764.009	768.619	772.539	777.111	781.175	785.347	766.041	0.208194
Females	14	2640	3548.71	0.344209		14	414	676	0.63285		14	1039.33	977.951	917.412	849.919	773.865	684.754	596.732	492.915	336.616	188	685.749		14	1755.96	1649.28	1538.21	1443.98	1305.14	1177.37	1013.68	845.16	619.097	380	1172.79	0.710225
Females	15	7560	3662.67	-0.51552		15	300	453	0.51		15	355.52	361.14	366.649	372.202	377.823	383.214	388.167	393.225	398.455	403.617	380.001		15	1081.79	1026.23	969.671	908.437	835.17	763.817	690.146	597.79	489.508	340.316	770.287	1.02706
	AVG	5189.38	4788.81	0.0140531		AVG	386.188	445.438	0.168269		AVG	863.03	885.601	843.21	906.111	906.583	897.681	885.049	857.703	856.46	855.582	875.701		AVG	1171.41	1196.68	1205.68	1214.21	1212.48	1210.48	1208.63	1212.99	1204.13	1180.73	1201.74	0.403987
	SD	3203.12	2975.5	0.493616		SD	61.4277	93.3066	0.235098		SD	506.476	482.172	500.604	433.118	406.363	380.387	370.33	380.945	419.618	461.005	360.039		SD	425.097	405.48	407.211	424.118	457.634	502.81	547.505	597.3	655.899	723.265	469.161	0.237026
	SEM	800.781	743.875	0.123404		SEM	15.3569	23.3267	0.0587746		SEM	126.619	120.543	125.151	108.279	101.591	95.0967	92.5826	95.2362	104.905	115.251	90.0099		SEM	106.274	101.37	101.803	106.029	114.409	125.703	136.876	149.325	163.975	180.816	117.29	0.0592566
											correl with wk0 TGF	0.672535	0.689998	0.59781	0.670533	0.62206	0.532762	0.372572	0.11249	0.108732	0.107724	0.553984		correl with wk0 TGF	0.543967	0.582439	0.595327	0.582838	0.554929	0.518772	0.491105	0.461936	0.436817	0.416935	0.555178	0.0136859
											correl with wk8 TGF	0.344953	0.385096	0.251244	0.425364	0.418573	0.385656	0.305643	0.150337	0.164304	0.177662	0.363432		correl with wk8 TGF	0.153164	0.195722	0.245731	0.275654	0.294513	0.304876	0.295425	0.293345	0.306901	0.306148	0.300366	-0.255056
											correl with %changeTGF	-0.274378	-0.25726	-0.287064	-0.215511	-0.189244	-0.155251	-0.102897	-0.0343398	-0.0191531	-0.00556637	-0.193813		correl with %changeTGF	-0.357683	-0.368147	-0.333151	-0.293183	-0.249298	-0.204274	-0.195482	-0.180824	-0.143296	-0.127551	-0.251386	-0.269325

## Sheet: Spearman rho correl by gender
	r>	0.714	0.786	0.929
	p 2-tailed	0.1	0.05	0.01
	p 1-tailed	0.05	0.025	0.005
												%MVC												%MVC
Males	TGF-B1	wk0	wk8	% change		IGF-1	wk0	wk8	% change		Ten K	0.1	0.2	0.3	0.4	0.5	0.6	0.7	0.8	0.9	1	MEDIAN K			0.1	0.2	0.3	0.4	0.5	0.6	0.7	0.8	0.9	1	MEDIAN K
8											Week 0													Week 8
	1	1	2	6		1	6	3	2		1	5	4	4	3	3	3	3	4	4	4	4		1	4	4	3	3	3	3	3	3	3	3	3
	3	4	1	1		3	3	6	7		3	6	6	5	2	2	2	2	3	3	3	3		3	6	6	4	2	2	2	1	1	1	1	2
	12	2	3	5		12	8	1	1		12	2	1	2	1	1	1	1	1	1	1	1		12	2	1	1	1	1	1	2	2	2	2	1.5
	14	6	4	2		14	1	4.5	6		14	7	7	7	7	6	4	4	5	5	5	5.5		14	7	7	7	7	7	5	5	4	4	4	6
	18	8	8	4		18	7	7	3		18	8	8	8	8	8	8	6	2	2	2	8		18	8	8	8	8	8	8	8	8	7	7	8
	9	5	7	8		9	2	2	4		9	3	3	1	4	5	6	7	7	7	7	5.5		9	1	2	2	4	4	4	4	5	5	5	4
	12	3	6	7		12	5	8	8		12	1	2	3	5	7	7	8	8	8	8	7		12	3	3	5	5	6	7	7	7	8	8	6.5
	16	7	5	3		16	4	4.5	5		16	4	5	6	6	4	5	5	6	6	6	5.5		16	5	5	6	6	5	6	6	6	6	6	6
	MEDIAN	4.5	4.5	4.5		MEDIAN	4.5	4.5	4.5		MEDIAN	4.5	4.5	4.5	4.5	4.5	4.5	4.5	4.5	4.5	4.5	5.5		MEDIAN	4.5	4.5	4.5	4.5	4.5	4.5	4.5	4.5	4.5	4.5	5
											correl with wk0 TGF	0.547619	0.714286	0.666667	0.809524	0.595238	0.595238	0.404762	0.0714286	0.0714286	0.0714286	0.635046		correl with wk0 TGF	0.595238	0.666667	0.761905	0.809524	0.714286	0.666667	0.619048	0.595238	0.47619	0.47619	0.722352
											correl with wk8 TGF	-0.0238095	0.119048	0.0952381	0.690476	0.809524	0.904762	0.833333	0.357143	0.357143	0.357143	0.792171		correl with wk8 TGF	0	0.0952381	0.404762	0.690476	0.714286	0.785714	0.833333	0.904762	0.857143	0.857143	0.77217
											correl with %changeTGF	-0.642857	-0.666667	-0.714286	-0.142857	0.190476	0.357143	0.52381	0.428571	0.428571	0.428571	0.176765		correl with %changeTGF	-0.761905	-0.690476	-0.47619	-0.142857	-0.047619	0.0952381	0.190476	0.333333	0.404762	0.404762	0.0124544
Females	TGF-B1	wk0	wk8	% change		IGF-1			% change		Ten K											MEDIAN K		Ten K
8	1	3	5	8		1	4	2	1		1	5	4	3	3	3	3	3	3	4	4			1	3	3	2	2	2	2	2	1	2	4	2.3
	2	6	2	2		2	3	1	4		2	6	6	5	4	4	4	4	5	5	5	5		2	5	4	4	4	3	3	3	4	4	5	3.9
	6	2	1	3		6	2	3	2		6	2	2	2	1	1	1	1	1	2	2	1.5		6	1	1	1	1	1	1	1	2	1	3	1.3
	10	7	8	6		10	7	6	5		10	7	7	7	8	8	7	7	7	7	7	7		10	7	7	7	6	6	6	6	7	7	6	6.5
	5	5	6	4		5	8	7	3		5	3	5	6	6	7	8	8	8	8	8	7.5		5	4	5	6	7	8	8	8	8	8	8	7
	6	4	7	7		6	5	4	8		6	4	3	4	5	5	5	6	6	6	6	5		6	2	2	3	3	4	5	5	5	6	7	4.2
	14	1	3	5		14	6	8	7		14	8	8	8	7	6	6	5	4	1	1	6		14	8	8	8	8	7	7	7	6	5	2	6.6
	15	8	4	1		15	1	5	6		15	1	1	1	2	2	2	2	2	3	3	2		15	6	6	5	5	5	4	4	3	3	1	4.2
	MEDIAN	4.5	4.5	4.5		MEDIAN	4.5	4.5	4.5		MEDIAN	4.5	4.5	4.5	4.5	4.5	4.5	4.5	4.5	4.5	4.5	5		MEDIAN	4.5	4.5	4.5	4.5	4.5	4.5	4.5	4.5	4.5	4.5	4.2
											correl with wk0 TGF	-0.261905	-0.190476	-0.190476	0.047619	0.142857	0.0952381	0.166667	0.285714	0.52381	0.52381	0.0339962		correl with wk0 TGF	0.285714	0.261905	0.214286	0.166667	0.214286	0.119048	0.119048	0.190476	0.285714	0.142857	0.235547
											correl with wk8 TGF	0.166667	0.166667	0.309524	0.619048	0.690476	0.642857	0.738095	0.714286	0.738095	0.738095	0.624093		correl with wk8 TGF	0.142857	0.238095	0.333333	0.285714	0.47619	0.547619	0.547619	0.52381	0.714286	0.619048	0.521567
											correl with %changeTGF	0.452381	0.285714	0.309524	0.404762	0.380952	0.333333	0.380952	0.309524	0.238095	0.238095	0.581399		correl with %changeTGF	-0.166667	-0.119048	-0.0714286	-0.119048	-0.0238095	0.119048	0.119048	0.047619	0.214286	0.404762	0.0476701

## Sheet: spearman rho in pooled pop
	r>	0.446	0.521	0.654
	p 2-tailed	0.1	0.05	0.01
	p 1-tailed	0.05	0.025	0.005
												%MVC												%MVC
Males	TGF-B1	wk0	wk8	% change		IGF-1	wk0	wk8	% change		Ten K	0.1	0.2	0.3	0.4	0.5	0.6	0.7	0.8	0.9	1	Median K			0.1	0.2	0.3	0.4	0.5	0.6	0.7	0.8	0.9	1	median K
											Week 0													Week 8
	1	1	2	9		1	12	6	2		1	13	12	12	11	11	11	10	11	11	11	11		1	10	10	9	9	9	10	10	10	10	10	10
	3	7	1	1		3	7	11	13		3	14	14	13	10	10	9	9	9	9	9	10		3	13	13	11	8	8	7	7	8	7	8	8
	12	2	3	8		12	15	1	1		12	7	7	7	6	5	5	6	6	6	6	5		12	5	4	5	6	6	6	9	9	9	9	6
	14	13	5	2		14	4	8.5	12		14	15	15	15	15	14	12	12	13	12	12	13		14	15	15	15	15	15	13	13	12	11	11	15
	18	16	16	6		18	13	13	7		18	16	16	16	16	16	16	14	8	8	8	16		18	16	16	16	16	16	16	16	16	15	15	16
	9	12	13	12		9	6	5	8		9	9	9	1	12	13	14	15	15	15	15	12		9	3	6	8	11	12	12	12	13	13	13	12
	12	6	10	10		12	9	14	14		12	6	8	11	13	15	15	16	16	16	16	15		12	8	9	12	13	14	15	15	15	16	16	14
	16	14	9	5		16	8	8.5	11		16	11	13	14	14	12	13	13	14	14	14	14		16	11	12	13	14	13	14	14	14	14	14	13
Females	1	5	11	16		1	5	3	4		1	5	4	4	3	3	3	3	3	4	4	3		1	4	3	2	2	2	2	2	1	2	4	2
	2	10	6	4		2	3	2	3		2	8	6	6	4	4	4	4	5	5	5	4		2	7	5	4	4	3	3	3	4	4	5	3
	6	4	4	7		6	2	4	9		6	2	2	3	1	1	1	1	1	2	2	1		6	1	1	1	1	1	1	1	2	1	3	1
	10	11	15	14		10	14	12	5		10	10	10	9	9	9	8	8	10	10	10	8		10	12	11	10	7	7	8	6	7	8	6	7
	5	9	12	11		5	16	15	10		5	3	5	8	7	8	10	11	12	13	13	9		5	6	7	7	10	11	11	11	11	12	12	11
	6	8	14	15		6	10	7	6		6	4	3	5	5	6	6	7	7	7	7	6		6	2	2	3	3	4	5	5	5	6	7	4
	14	3	7	13		14	11	16	16		14	12	11	10	8	7	7	5	4	1	1	7		14	14	14	14	12	10	9	8	6	5	2	9
	15	15	8	3		15	1	10	15		15	1	1	2	2	2	2	2	2	3	3	2		15	9	8	6	5	5	4	4	3	3	1	5
	MEDIAN	8.5	8.5	8.5		MEDIAN	8.5	8.5	8.5		MEDIAN	8.5	8.5	8.5	8.5	8.5	8.5	8.5	8.5	8.5	8.5	8.5		MEDIAN	8.5	8.5	8.5	8.5	8.5	8.5	8.5	8.5	8.5	8.5	8.5
											correl with wk0 TGF	0.15	0.211765	0.144118	0.355882	0.341176	0.341176	0.335294	0.247059	0.279412	0.279412	0.344118		correl with wk0 TGF	0.344118	0.379412	0.364706	0.394118	0.408824	0.376471	0.320588	0.335294	0.323529	0.270588	0.402941
											correl with wk8 TGF	-0.126471	-0.0794118	-0.114706	0.173529	0.25	0.308824	0.320588	0.205882	0.232353	0.232353	0.241176		correl with wk8 TGF	-0.0558824	0.00588235	0.0941176	0.173529	0.232353	0.302941	0.220588	0.223529	0.308824	0.261765	0.217647
											correl with %changeTGF	-0.3	-0.326471	-0.373529	-0.205882	-0.132353	-0.0735294	-0.0470588	-0.0176471	-0.0294118	-0.0294118	-0.152941		correl with %changeTGF	-0.423529	-0.385294	-0.294118	-0.241176	-0.202941	-0.108824	-0.158824	-0.185294	-0.0764706	-0.0970588	-0.214706
